# Supplementary material for: Two-Dimensional Gel Electrophoresis to Study the Activity of Type IIA Topoisomerases on Plasmid Replication Intermediates
Source: Biology (Basel). 2021 Nov 17;10(11):1195. doi: 10.3390/biology10111195 (PMC8615216; doi:10.3390/biology10111195)
Supplement: Supplementary file 1 [file biology-10-01195-s001.zip]

Archive with 2 entries (2 files):
- SupFig01.tif
- SupFig02.tif
